# Supplementary material for: Tooth-Cutting-Induced Maxillary Malocclusion Exacerbates Cognitive Deficit in a Mouse Model of Vascular Dementia
Source: Brain Sci. 2023 May 10;13(5):781. doi: 10.3390/brainsci13050781 (PMC10216022; doi:10.3390/brainsci13050781)
Supplement: Supplementary file 1 [file brainsci-13-00781-s001.zip]

Archive with 1 entries (1 files):
- brainsci-2383410-supplementary.pdf
